# Supplementary material for: Evidence Map of Cupping Therapy
Source: J Clin Med. 2021 Apr 17;10(8):1750. doi: 10.3390/jcm10081750 (PMC8073851; doi:10.3390/jcm10081750)
Supplement: Supplementary file 1 [file jcm-10-01750-s001.zip]

Archive with 1 entries (1 files):
- jcm-1162501-supplementary.pdf
